# Supplementary material for: Varying Expression of Mu and Kappa Opioid Receptors in Cockatiels (Nymphicus hollandicus) and Domestic Pigeons (Columba livia domestica)
Source: Front Genet. 2020 Oct 15;11:549558. doi: 10.3389/fgene.2020.549558 (PMC7593685; doi:10.3389/fgene.2020.549558)
Supplement: Supplementary file 1 [file Data_Sheet_1.FASTA]

>OPRK1 Nymphicus hollandicus 176 bp
CACCTCTCAAGGCAAAGATAATCAACATCTGTATCTGGCTATTGTCCTCATCTGTTGGTATATCTGCAATAGTTCTTGGAGGTACCAAAG
TCAGGGAAGATACTGCTAGCACTGAATGTTCCTTGCAGTTTCCAGACAGAGATTACATGTGGTGGGACATCTTCATGAAAATCTGT
>OPRK1 Columba livia domestica 176 bp
CACCTCTCAAGGCAAAGATAATCAACATCTGCATCTGGCTATTGTCCTCATCTGTTGGTATATCTGCAATAGTTCTTGGAGGTACCAAAG
TCAGGGAAGATACTGCTAGCACTGAATGCTCCTTGCAGTTTCCAGACAGAGATTACGTGTGGTGGGACATCTTCATGAAAATCTGT
>OPRM1 Nymphicus hollandicus 165 bp
GCAGATGCCCTAGCAACAAGTACCCTGCCATTCCAGAGTGTGAATTACTTAATGGGAACATGGCCATTTGGTACCATCCTTTGTAAGATT
GTTATATCCATAGACTATTACAATATGTTCACCAGTATCTTTACGCTCTGCACCATGAGTGTGGATCGCTACGTG
>OPRM1 Columba livia domestica 165 bp
GCAGATGCCCTAGCAACAAGTACTCTGCCATTCCAGAGCGTGAATTACTTGATGGGAACATGGCCATTTGGTACAATCCTTTGTAAGATC
GTTATATCCATAGACTACTACAATATGTTCACCAGTATCTTTACACTCTGCACCATGAGTGTGGATCGCTACGTG
